# Supplementary material for: The aperiodic exponent of subthalamic field potentials reflects excitation/inhibition balance in Parkinsonism
Source: eLife. 2023 Feb 22;12:e82467. doi: 10.7554/eLife.82467 (PMC10005762; doi:10.7554/eLife.82467)
Supplement: Source code 1. [file elife-82467-code1.zip]

Archive with 26 entries (24 files):
- eLife_Data_Code2/
- eLife_Data_Code2/Code/
- eLife_Data_Code2/Code/computeCohen_d.m
- eLife_Data_Code2/Code/Fig1.m
- eLife_Data_Code2/Code/Fig2.m
- eLife_Data_Code2/Code/Fig3.m
- eLife_Data_Code2/Code/filter_with_correction.m
- eLife_Data_Code2/Code/fooof.m
- eLife_Data_Code2/Code/fooof_plot_inv.m
- eLife_Data_Code2/Code/ft_preproc_lowpassfilter.m
- eLife_Data_Code2/Code/ft_specest_wavelet.m
- eLife_Data_Code2/Code/GetFileNames.m
- eLife_Data_Code2/Code/Med_OFFs.m
- eLife_Data_Code2/Code/Med_ONs.m
- eLife_Data_Code2/Code/more_frequencies.m
- eLife_Data_Code2/Code/mult_comp_perm_t1.m
- eLife_Data_Code2/Code/my_correlations.m
- eLife_Data_Code2/Code/paired_MEDS_OFF_ON.m
- eLife_Data_Code2/Code/plot_paired_results.m
- eLife_Data_Code2/Code/plot_paired_results_med.m
- eLife_Data_Code2/Code/plot_SEM_4Magill.m
- eLife_Data_Code2/Code/scatter_swa2.m
- eLife_Data_Code2/Code/shadedplot.m
- eLife_Data_Code2/Code/sigstar.m
- eLife_Data_Code2/Code/swa_lesioned_LFP.m
- eLife_Data_Code2/Master_Script.m
