# Supplementary material for: The aperiodic exponent of subthalamic field potentials reflects excitation/inhibition balance in Parkinsonism
Source: eLife. 2023 Feb 22;12:e82467. doi: 10.7554/eLife.82467 (PMC10005762; doi:10.7554/eLife.82467)
Supplement: Source code 1. [file elife-82467-code1.zip › eLife_Data_Code2/Code/my_correlations.m]

function [rho,pval] = my_correlations(x,y)
[rho,pval]=corr(x',y','Type','Spearman');

%figure; hold on;
sz=20;
scatter(x,y,sz,'r','filled'); lsline;
title(['rho= ' num2str(rho) ' p= ' num2str(pval)]);
end
