# Supplementary material for: The aperiodic exponent of subthalamic field potentials reflects excitation/inhibition balance in Parkinsonism
Source: eLife. 2023 Feb 22;12:e82467. doi: 10.7554/eLife.82467 (PMC10005762; doi:10.7554/eLife.82467)
Supplement: Source code 1. [file elife-82467-code1.zip › eLife_Data_Code2/Master_Script.m]

%% This Script will generate Figures 1-3
% 28/11/2022 (c) christoph.wiest@wolfson.ox.ac.uk
% add all the codes to the path and update the data directories
% install fooof in Python as described here: https://fooof-tools.github.io/fooof/

% Figure 1 C-E 
close all; clear;
tic
Fig1();
toc

% Figure 2
close all; clear;
tic
Fig2();
toc

% Figure 3
close all; clear;
tic 
Fig3();
toc
